# Supplementary material for: The Association of Oral Processing Factors and Nutrient Intake in Community-Dwelling Older Adults: A Systematic Review and Meta-Analysis
Source: Nutr Rev. 2024 Jun 25;83(3):e762–77. doi: 10.1093/nutrit/nuae080 (PMC11819486; doi:10.1093/nutrit/nuae080)
Supplement: nuae080_Supplementary_Data [file nuae080_supplementary_data.zip]

Archive with 3 entries (2 files):
- nuae080_Supplementary_Data/
- nuae080_Supplementary_Data/8.pdf
- nuae080_Supplementary_Data/AutoFileRenameNote.txt
