# Supplementary material for: The Association of Oral Processing Factors and Nutrient Intake in Community-Dwelling Older Adults: A Systematic Review and Meta-Analysis
Source: Nutr Rev. 2024 Jun 25;83(3):e762–77. doi: 10.1093/nutrit/nuae080 (PMC11819486; doi:10.1093/nutrit/nuae080)
Supplement: nuae080_Supplementary_Data [file nuae080_supplementary_data.zip › nuae080_Supplementary_Data/AutoFileRenameNote.txt]

From: Nutrition Reviews_The association of oral processing on nutrient intake in aging populations_supplementary material.pdf
To: 8.pdf
Error: The specified path, file name, or both are too long. The fully qualified file name must be less than 260 characters, and the directory name must be less than 248 characters.
